# Supplementary material for: Engineered Approaches to Facile Identification of Tiny Microplastics in Polymeric and Ceramic Membrane Filtrations for Wastewater Treatment
Source: Membranes (Basel). 2022 May 28;12(6):565. doi: 10.3390/membranes12060565 (PMC9231403; doi:10.3390/membranes12060565)
Supplement: Supplementary file 1 [file membranes-12-00565-s001.zip]

Archive with 1 entries (1 files):
- membranes-1737151-supplementary.pdf
